# Supplementary material for: Clinical Outcomes of Piperacillin/Tazobactam Treatment in Outpatient Parenteral Antimicrobial Therapy (OPAT) Programs: Comparison of Two Models of Opat Care
Source: Pharmaceutics. 2025 Nov 4;17(11):1429. doi: 10.3390/pharmaceutics17111429 (PMC12655769; doi:10.3390/pharmaceutics17111429)
Supplement: Supplementary file 1 [file pharmaceutics-17-01429-s001.zip]

Archive with 1 entries (1 files):
- pharmaceutics-3872084-supplementary.pdf
